# Supplementary material for: Circulating eNAMPT in Glaucoma: A Semi-Quantitative Plasma Analysis Before and After Nicotinamide Supplementation
Source: Transl Vis Sci Technol. 2026 Jan 28;15(1):37. doi: 10.1167/tvst.15.1.37 (PMC12859715; doi:10.1167/tvst.15.1.37)
Supplement: Supplement 4 [file tvst-15-1-37_s004.xlsx]

## Sheet: Sheet1
ID	Study group	Age	Sex	Treatment	Blot	Blot position	NAMPT signal	Transferrin signal	NAMPT / Transferrin	NAMPT / Transferrin normalised to the blot Ref sample	Visual field index (%)	Centralt Macula Perfusion Density	Inre Macula Perfusion Density	Komplett Macula Perfusion Density	Superior Macula Perfusion Density	Inferior Macula Perfusion Density	Nasal Macula Perfusion Density	Temporal Macula Perfusion Density	Flow Index Optic Disc Perfusion Density	Complete Optic Disc Perfusion Density	Superior Optic Disc Perfusion Density	Inferior Optic Disc Perfusion Density	Nasal Optic Disc Perfusion Density	Temporal Optic Disc Perfusion Density
506734	NTG	89	female	0	Blot 8	10	16487.2	144549	0.11406	1.14212	80								0.364	43.7	40.2	40.3	48.7	46.1
506734	NTG	89	female	1	Blot 8	11	12578.5	136755	0.0919783	0.921015	80	18.5	40.2	37.7	41.7	38.1	40.9	39.9	0.385	41.7	38.4	38.8	45.7	44
832867	PEXG	83	male	0	Blot 2	2	17611.4	98706.1	0.178423	1.65762	78	21.2	40.5	38.3	37.2	40.4	42.8	41.4	0.31	36.8	36.6	30.4	38.8	40.7
832867	PEXG	83	male	1	Blot 2	3	16617.3	106253	0.156394	1.45297	78	21	40.8	38.6	37.5	41.8	39.4	44.5	0.33	37	34.3	32	39.4	41.9
148441	HTG	71	female	0	Blot 3	16	25309.3	198316	0.127621	1.13391	92	13.2	39.7	36.7	40.1	38.7	40.2	39.9	0.36	38.4	36.8	31.9	39.6	44.7
148441	HTG	71	female	1	Blot 3	17	22409.4	155204	0.144387	1.28287	92	9	36.3	33.2	36.5	36.6	34.6	37.3	0.399	37.9	38.6	31.9	38.1	42.5
356182	HTG	71	female	0	Blot 9	14	18110.5	110965	0.163208	1.53695	98	27.8	41.2	39.7	43.3	39.5	41.8	40.3	0.399	42.6	42.3	42	40.3	45.4
356182	HTG	71	female	1	Blot 9	15	20015.7	114031	0.175529	1.65297	98	26.7	41.4	39.7	41.8	40.5	43.2	40.1	0.431	42	41.7	41.4	39.9	44.6
917545	HTG	70	male	0	Blot 15	16	30634.5	130668	0.234445	2.73486	67	10	35.3	32.4	39.4	33.1	31.5	37.1	0.319	35.8	29.5	33.6	41.5	38
917545	HTG	70	male	1	Blot 15	17	24859.6	209115	0.11888	1.38677	67	13.6	38.1	35.3	38.7	37.8	39	37.3	0.341	37.5	30.6	34.6	42.6	41.3
407707	NTG	70	male	0	Blot 4	16	23487.1	92459.7	0.254025	1.49673	78	19.8	38	35.9	40.9	32.4	40.7	38	0.346	38	31.4	36.2	41.3	42.5
407707	NTG	70	male	1	Blot 4	17	16527.1	63752.8	0.259237	1.52744	78	16.8	34	32.1	40	27.3	37.5	31.6	0.351	39.3	33.7	38.5	41.7	42.8
507680	HTG	70	male	0	Blot 1	2	20841	173846	0.119882	1.49864	71	18.4	40.5	38	41.7	40.7	38.3	41.5	0.344	39.6	39.7	34.3	40.3	44.7
507680	HTG	70	male	1	Blot 1	3	19100.6	155238	0.123041	1.53813	71	17.2	39.4	36.8	42.6	38.2	37.2	39.3	0.349	38.6	36.9	34	38.4	45.8
867118	NTG	69	female	0	Blot 11	10	28649.1	155303	0.184472	1.35368	66	15	38.7	36.1	41.5	36.2	37.2	39.8	0.359	37.5	36.8	33.2	38.8	40.8
867118	NTG	69	female	1	Blot 11	11	24172.1	217952	0.110906	0.813844	66	14.9	35.6	33.3	39.2	30.5	38.4	34.5	0.348	36.2	35.5	32.4	36.3	39.9
268360	NTG	69	female	0	Blot 3	2	31551.6	177114	0.178143	1.58279	85	15.7	41.3	38.4	42	40.6	41.5	41.1	0.377	39.6	37.5	37.8	40.1	42.6
268360	NTG	69	female	1	Blot 3	3	25108.1	194207	0.129285	1.1487	85	14.8	41	38.1	41.6	40	41.8	40.5	0.38	39.8	38.2	37.5	40.6	42.7
249261	HTG	69	male	0	Blot 17	6	14959.9	102429	0.146051	1.3897	88	21	42.7	40.3	44.7	40.2	43.3	42.7	0.392	39	39.1	33.4	38.6	44.5
249261	HTG	69	male	1	Blot 17	7	15332.3	131837	0.116297	1.10659	88	19.7	42.9	40.3	43.1	43.6	43.3	41.6	0.408	39.5	41	33.3	38.5	44.6
944672	PEXG	68	female	0	Blot 3	8	23040.5	213262	0.108039	0.959922	86	28.3	41.7	40.2	42.8	38.9	41.4	43.7	0.357	35.9	36.5	30.8	34.1	41.3
944672	PEXG	68	female	1	Blot 3	9	25009	239351	0.104487	0.928363	86	30	43.8	42.3	44	43	43.7	44.6	0.386	37.8	37.7	33.5	37.6	41.8
157582	Control	82	female	0	Blot 6	4	23393.8	123260	0.189792	1.42879	100	15.6	40.8	38	41.8	38.1	42	41.2	0.452	45.4	45.5	46.5	44.5	45.4
157582	Control	82	female	1	Blot 6	5	26892.9	148992	0.1805	1.35883	100	16	43	40	42.9	42.5	44	42.8	0.405	47.1	46.9	48.5	45.6	47.8
484780	HTG	69	male	0	Blot 8	2	11669.5	123753	0.094297	0.944232	96	19.1	42.8	40.1	41	41.9	44.6	43.8	0.407	43.2	38.6	43.3	44.5	46.4
484780	HTG	69	male	1	Blot 8	3	12213.2	136834	0.0892553	0.893748	96	16.1	41.2	38.3	40.3	42.7	41.4	40.6	0.389	43.3	37.7	42.9	45.7	46.9
741373	HTG	69	female	0	Blot 9	16	21028.9	109037	0.19286	1.81618	91	19.6	40.3	38	41	40.3	41.2	38.8	0.332	37.2	35.5	30.3	39.7	43.1
741373	HTG	69	female	1	Blot 9	17	26537.8	111430	0.238155	2.24273	91	18.3	41.1	38.5	39.6	42	41.5	41.2	0.338	37.1	33.1	30	40.3	44.2
370482	HTG	68	female	0	Blot 13	14	22541.6	195056	0.115565	1.30909	95	15.2	41.8	38.8	42.7	41.3	41.5	41.9	0.419	39.6	41.1	35.4	41.5	40.1
370482	HTG	68	female	1	Blot 13	15	22559.6	206957	0.109006	1.23479	95	15.2	41.3	38.4	42.1	40	41.6	41.6	0.424	40	41.3	34.9	42.6	40.9
25559	NTG	68	female	0	Blot 4	12	17784.2	126092	0.141042	0.831027	71	36.6	41	40.5	41.9	40.5	43.2	38.5	0.382	41.4	40.1	34.7	47.3	43.9
25559	NTG	68	female	1	Blot 4	13	18236.5	137123	0.132993	0.783605	71	33.8	40.2	39.5	42.7	38.1	41.5	38.8	0.398	42.5	42.4	34.8	49.2	43.9
424758	HTG	68	female	0	Blot 11	2	68716.9	325438	0.211152	1.54946	88	25.6	42.2	40.3	43.2	42.1	42.1	41.3	0.385	43.1	38.2	42.6	45.6	45.6
424758	HTG	68	female	1	Blot 11	3	48127.8	231326	0.208051	1.52671	88	25.1	40.7	39	40.8	39.3	43	39.7	0.403	44.6	41.8	43.7	46.6	46.2
564183	Control	66	male	0	Blot 12	2	14129.3	98272.8	0.143776	0.950195	100	18.3	35.1	33.2	35.5	39.4	33.5	31.8	0.383	42.5	39.4	44.1	42.6	43.6
564183	Control	66	male	1	Blot 12	3	12268.8	79316.8	0.15468	1.02226	100	29.2	42.7	41.2	42.5	41.9	43.9	42.5	0.435	46.8	44.9	48.1	45.6	48.4
807392	Control	66	female	0	Blot 12	14	17239	83443.6	0.206594	1.36535	97	26.6	41.8	40.1	42.5	40.4	40.9	43.6
807392	Control	66	female	1	Blot 12	15	14911.9	73600.9	0.202604	1.33899	97	28.6	42.6	41	42.2	43.2	41.4	43.5
457718	PEXG	66	male	0	Blot 7	6	16171.1	124387	0.130007	1.54043	8	14.5	41.6	38.5	40.4	42.3	41.1	42.4	0.326	39.8	37.1	32.3	44.2	44.8
457718	PEXG	66	male	1	Blot 7	7	13882.7	105530	0.131552	1.55874	8	20.6	42.5	40	43.7	38.4	44.6	43.4	0.35	37.8	37.2	31.7	43.4	39.3
449435	NTG	66	female	0	Blot 4	10	13507.1	147622	0.0914983	0.539114	53	23.6	42.6	40.4	44.4	42	44.2	40	0.41	41	39.9	37	42.7	44
449435	NTG	66	female	1	Blot 4	11	13482.1	125229	0.10766	0.634337	53	25.2	43.2	41.2	42.8	44.2	43.4	42.6	0.415	40.7	39.1	35.8	43.7	43.7
829838	HTG	81	male	0	Blot 14	12	53794.2	130420	0.412469	1.52732	84	30.8	42.1	40.8	41.6	42.6	42.1	42.1	0.376	36.8	34.3	38.5	36.9	37.8
829838	HTG	81	male	1	Blot 14	13	45633.4	101776	0.448372	1.66026	84	31.1	42	40.8	42	42.6	41.9	41.6	0.386	36.7	32.9	38.9	36.9	38.4
815826	NTG	65	male	0	Blot 1	6	13401.7	174811	0.076664	0.958372	80								0.272	38.2	33.3	30.6	41.9	45.8
815826	NTG	65	male	1	Blot 1	7	9806.77	182089	0.0538571	0.673264	80	23.5	37.6	36	38.5	36.9	34.3	40.7	0.287	37.3	31.8	29.4	43.5	42.9
377049	NTG	64	female	0	Blot 8	14	10123.9	98366.2	0.102921	1.03059	88	28.4	41.9	40.4	43	39.5	43.7	41.6	0.423	40	41.1	33	42.8	42.8
377049	NTG	64	female	1	Blot 8	15	9995.37	73968.9	0.135129	1.3531	88	26.2	39.9	38.4	40.1	37	43.1	39.5	0.402	39	39.7	30.4	42.5	43.4
401205	NTG	62	male	0	Blot 6	16	18010.7	141104	0.127642	0.960911	95	26	38.2	36.8	41.4	37	39.2	35.2	0.366	42.9	41.5	38.5	42.6	49.7
401205	NTG	62	male	1	Blot 6	17	24096.2	114705	0.210071	1.58146	95	28.4	40.6	39.2	42.8	38.9	41.5	39	0.397	42.6	41.3	37.8	42.1	50
90077	NTG	62	female	0	Blot 7	12	12959.5	148274	0.0874027	1.03562	80	27	38.8	37.4	40.6	36.3	40	38.1	0.316	37.2	30.4	32.5	41.8	42.8
90077	NTG	62	female	1	Blot 7	13	11568.7	143669	0.0805229	0.954101	80	27.3	36.6	35.6	37.1	32.2	41.1	35.9	0.282	37.3	31.7	32.2	42.1	42.4
416410	NTG	62	female	0	Blot 10	16	19419	77051.9	0.252025	1.60852	48	27	40.9	39.3	43.2	37.2	42	40.9	0.363	39.3	34.5	37.4	44.3	40.4
416410	NTG	62	female	1	Blot 10	17	19297.5	80806.6	0.23881	1.52418	48	27.1	42.3	40.6	41.3	40.5	43.4	44.2	0.326	42.4	35.9	40	48.3	44.5
864017	PEXG	56	male	0	Blot 2	16	15711.5	108167	0.145252	1.34946	69	31.4	43.6	42.2	44.5	43.7	40.7	45.6	0.395	39.5	39.4	36.6	37.8	43.5
864017	PEXG	56	male	1	Blot 2	17	13204.1	91988.3	0.143541	1.33356	69	31.3	44.2	42.7	44	43.4	43.8	45.4	0.403	41.6	38.4	39.9	42.6	45.2
648795	Control	56	male	0	Blot 2	9	20830.8	152572	0.13653	1.26843	100	17.7	43.9	40.9	44.7	43.6	44.2	43	0.491	45.1	44	46.5	42.4	47.5
648795	Control	56	male	1	Blot 2	10	13910.3	148382	0.0937468	0.870949	100	17.4	44.9	41.7	45.3	45	45	44.2	0.48	46.2	44.5	47.2	44.4	48.8
650043	NTG	78	female	0	Blot 1	12	18865.3	155414	0.121388	1.51746	81	23.3	41	39	41.6	39.8	43.4	39.3	0.37	41	44.1	33.3	40	46.4
650043	NTG	78	female	1	Blot 1	13	19311.1	135316	0.142711	1.78403	81	24.3	40.7	38.9	41.7	39.5	40.4	41.2	0.345	41.3	42.6	34.9	39.5	48.2
669543	PEXG	81	male	0	Blot 7	2	15928	123665	0.1288	1.52613	41	22.2	39.2	37.2	40	38.7	39.1	39	0.298	37.6	33.8	34.7	39.7	42
669543	PEXG	81	male	1	Blot 7	3	16933.3	135311	0.125144	1.48281	41	20.2	37.8	35.7	37.5	35.6	41.1	36.2	0.298	35.7	32.3	31.2	38	40.9
402858	PEXG	80	male	0	Blot 7	4	22375.4	184646	0.12118	1.43583	22	15.2	36.2	33.8	37.2	33.7	38	35.7	0.339	34.9	29.2	29.3	40.6	39.5
402858	PEXG	80	male	1	Blot 7	5	23108.6	143610	0.160912	1.90662	22	11.7	35.7	33	36.7	34	35.1	37.1	0.33	36.8	31.8	31.4	40.7	42.5
163678	NTG	80	male	0	Blot 10	5	16484.3	102544	0.160754	1.02599	81	11.4	29.7	27.6	30.9	33.6	25	29.3	0.328	34.9	33.4	30.8	37.2	37.6
163678	NTG	80	male	1	Blot 10	6	15839.2	97874.5	0.161832	1.03287	81	15.8	33.9	31.8	36.7	35.8	29.3	33.8	0.332	34.6	33.4	29.8	36.8	38.1
626825	HTG	80	female	0	Blot 14	6	68590.7	142389	0.481714	1.78372	93	17.6	40	37.5	39.1	41.1	40.2	39.7
626825	HTG	80	female	1	Blot 14	7	67528.8	154151	0.43807	1.62211	93	20.6	39.3	37.2	37.2	40.5	38.9	40.5
931930	HTG	80	male	0	Blot 12	4	9964.32	63301	0.157412	1.04031	72	18	37.2	35	35.4	39.6	38	35.7	0.337	38	35	35	39.3	43.5
931930	HTG	80	male	1	Blot 12	5	9870.15	74368.1	0.13272	0.87713	72	23.7	41.1	39.1	41	41.2	42	40.1	0.36	36.3	32.6	34.1	38.2	40.1
390233	Control	79	male	0	Blot 4	6	16800.2	72787.8	0.23081	1.35995	100	24.7	40.1	38.3	45.2	36.2	44.5	33.8	0.425	45.9	43.9	43.4	49.8	47.3
390233	Control	79	male	1	Blot 4	7	16902.2	72905.9	0.231836	1.36599	100	26.1	42.1	40.3	41.4	44.1	40	43.1	0.47	45.8	43.8	47.1	47.2	45.6
140712	Control	79	male	0	Blot 14	8	40647.2	136434	0.297926	1.10318	97	19.5	43.1	40.4	43.2	42.7	44	42.4	0.475	45.4	47.4	45.2	42.8	46.4
140712	Control	79	male	1	Blot 14	9	45198	159493	0.283386	1.04934	97	19.5	43.6	40.8	43.8	43.4	44.1	42.8	0.446	47.7	47.1	45	47.5	50.8
569271	NTG	89	male	0	Blot 2	13	15191.8	111350	0.136433	1.26752	72								0.301	35.9	30.4	31.7	37.7	43.5
569271	NTG	89	male	1	Blot 2	14	14999.3	104089	0.1441	1.33875	72								0.305	37.7	33.4	33.8	38.6	44.7
37544	Control	79	female	0	Blot 15	14	20014.8	107775	0.185708	2.16634	100	16.2	43.3	40.2	41.8	45	43	43.6	0.376	45.5	42.9	45.7	43.3	50.1
37544	Control	79	female	1	Blot 15	15	19274.6	116376	0.165624	1.93205	100	17	42.3	39.4	43.7	42.8	45	37.7	0.434	45.8	44.4	45.4	44.7	48.6
569692	Control	79	male	0	Blot 3	6	29961.1	184588	0.162313	1.44215	98	32.3	40.9	39.9	39.6	39	42.8	42	0.482	42.5	42.3	43.9	43	41.2
569692	Control	79	male	1	Blot 3	7	31959	188237	0.169781	1.5085	98	35	42.5	41.7	37.9	44.9	43.8	43.3	0.406	42.4	41.3	43.3	42.3	42.7
436420	Control	79	male	0	Blot 2	6	14968.2	146348	0.102278	0.950209	98	22.3	42.2	40	43.8	39.8	42.5	42.8	0.449	46.9	47.9	46.8	44.9	47.8
436420	Control	79	male	1	Blot 2	7	16797.2	146296	0.114816	1.06669	98	20.8	41.1	38.8	41.7	41.2	39	42.8	0.434	44.8	47.8	45.3	42.6	43.8
365209	Control	79	female	0	Blot 13	16	41196.4	258464	0.159389	1.80552	98	19.7	43.6	40.9	44.8	43.1	43.9	42.4	0.473	46	44.7	48.4	43.8	47.2
365209	Control	79	female	1	Blot 13	17	40455.9	276999	0.146051	1.65442	98	20.4	44.3	41.6	45	44.7	43.7	43.9	0.46	45.9	43.8	48.1	44.3	47.7
589449	Control	79	female	0	Blot 2	4	14705	110148	0.133503	1.2403	99	15.4	41.3	38.5	41.8	40.1	42.4	41	0.433	44.8	43.6	44.2	44.2	47
589449	Control	79	female	1	Blot 2	5	12504.7	92354.9	0.135398	1.25791	99	14.6	40.8	37.9	42	39.1	43.1	39.1	0.413	46.5	45.4	46.1	44.6	49.6
124022	Control	79	male	0	Blot 8	16	4297.69	67013	0.0641322	0.642181	100	21.7	40.4	38.3	39.2	41.5	40	41.1	0.394	46.7	44.2	44.7	47.8	49.5
124022	Control	79	male	1	Blot 8	17	4323.06	78554.5	0.0550327	0.551064	100	27.1	43.1	41.3	42.7	42.5	44.3	42.8	0.415	44.1	41.8	43.8	47.1	43.6
914496	Control	79	male	0	Blot 17	16	22654	91132.8	0.248582	2.3653	100	26.1	40.4	38.8	39.9	41.1	39.2	41.4	0.429	43.8	41.5	42.2	44.9	46.4
914496	Control	79	male	1	Blot 17	17	26450.9	100140	0.26414	2.51333	100	27.1	40.3	38.8	38.3	39.5	41.3	42.2	0.398	41.1	40.4	40.7	40.2	42.7
830628	PEXG	79	female	0	Blot 5	10	18736.3	121819	0.153804	1.34156	86
830628	PEXG	79	female	1	Blot 5	11	16319.1	164023	0.0994925	0.867824	86
759022	HTG	79	female	0	Blot 16	14	19645.7	161921	0.121329	1.38324	74	23	39.7	37.8	43.4	34.9	41.1	39.1	0.382	39.7	40.5	32.7	40.7	46.4
759022	HTG	79	female	1	Blot 16	15	16328.6	157942	0.103384	1.17865	74	23.5	41.1	39.1	40.8	41.8	42.3	39.7	0.395	38.8	39.4	32.9	40	43.4
633068	PEXG	88	female	0	Blot 15	12	25353	170267	0.148902	1.73698	22
633068	PEXG	88	female	1	Blot 15	13	16976.3	172918	0.0981757	1.14525	22	18.4	38.8	36.6	41.6	36.8	40.5	36.4	0.323	34.7	31	27.5	38.7	41.1
638130	PEXG	79	male	0	Blot 17	2	27319.5	145389	0.187906	1.78796	64	15.3	39.6	36.9	38.7	39.9	40.8	39.1	0.369	35.3	28.3	36	35.4	40.8
638130	PEXG	79	male	1	Blot 17	3	22083	117513	0.187921	1.7881	64	20.6	42.3	39.9	40	41.8	43.7	43.8	0.385	35.6	29.1	37.3	36.4	39.5
669575	NTG	78	male	0	Blot 17	4	15262.4	135061	0.113004	1.07525	81								0.283	37.2	33.9	31.7	41.3	41.7
669575	NTG	78	male	1	Blot 17	5	15153.2	113222	0.133836	1.27347	81								0.266	38.4	38.2	31.1	42.5	41.6
302647	HTG	78	male	0	Blot 14	16	25297.1	110699	0.228521	0.846183	95	26.9	39.5	38.1	36.8	40.8	42	38.4	0.399	39.8	36.3	39.2	41.3	42.1
302647	HTG	78	male	1	Blot 14	17	35727.4	118472	0.301567	1.11666	95	28.2	41	39.6	38.8	41.8	42.1	41.4	0.366	39.8	37.7	37.3	40.3	43.5
354481	PEXG	77	male	0	Blot 4	4	17802.4	69613.7	0.255731	1.50678	44	10.9	37.9	34.9	37.3	38.1	39.2	36.9	0.323	34.4	28.9	34	34.6	39.4
354481	PEXG	77	male	1	Blot 4	5	14244.3	71237.4	0.199956	1.17815	44	8.2	37.9	34.6	39.4	35.3	39.6	37.3	0.317	34	27.6	33.8	34.9	39
814510	HTG	78	female	0	Blot 2	8	4918.28	180358	0.0272695	0.253346	62	12.3	38.3	35.4	38	38.8	39.1	37.3	0.333	36.8	34.8	34.7	37.1	40
749877	NTG	77	male	0	Blot 3	14	37795	210029	0.179951	1.59886	80	20.2	37.9	35.9	36.8	38.6	38.3	38	0.34	36.7	34.9	34.4	38.4	39.1
749877	NTG	77	male	1	Blot 3	15	33569.6	191135	0.175633	1.56049	80	15.7	35.7	33.4	34.5	35.9	36.3	35.9	0.358	37.6	35.6	35.4	40	39.2
613997	PEXG	76	female	0	Blot 12	10	11520.3	75754.4	0.152074	1.00503	69	8.9	34.5	31.6	35.7	30.8	35.5	35.9	0.331	39.1	37.2	40.7	40.4	38.2
613997	PEXG	76	female	1	Blot 12	11	9872.62	74022.6	0.133373	0.881444	69	15.2	40.7	37.9	41	38.7	42	41	0.371	38	35.6	39.4	39.7	37.5
451743	HTG	76	female	0	Blot 6	6	22750.2	138155	0.164671	1.23968	82	21.8	39.9	37.9	41.1	39.4	40.8	38.3	0.382	39.9	39.9	33.7	41.1	43.8
451743	HTG	76	female	1	Blot 6	7	24185.7	125814	0.192233	1.44717	82	20.3	40	37.8	42.3	36.3	41.3	40.3	0.363	40.8	39.7	35.5	40.7	46
277324	PEXG	76	female	0	Blot 5	8	13224.3	101523	0.130259	1.13618	50	21.2	42.5	39.9	43.2	43.4	40.2	43.5	0.367	38.9	38.7	32.7	39.7	44.3
277324	PEXG	76	female	1	Blot 5	9	13459.1	111086	0.121159	1.05681	50	23.5	44.1	41.6	45	43.5	42.3	46	0.374	39	38.4	35	39.2	43.1
690084	HTG	76	female	0	Blot 3	12	30072.4	214135	0.140437	1.24778	80	23.6	37.9	36.3	36.4	36.3	40.8	38.3	0.354	38.5	36.1	35.4	40.8	41.4
690084	HTG	76	female	1	Blot 3	13	30617.2	224883	0.136147	1.20967	80	23.4	40.6	38.6	41.4	39.1	41.7	40.2	0.313	38.4	36.3	35.2	40.6	41
352238	NTG	87	male	0	Blot 12	16	15187	65925.4	0.230367	1.52246	71	15.5	35.4	33.1	35.9	37.6	36.7	31.5	0.323	37.6	33.6	36	41.1	39.6
352238	NTG	87	male	1	Blot 12	17	9048.37	60221.5	0.150252	0.992992	71	14.2	35.4	32.9	36.4	37.1	36.8	31.3	0.361	37.2	34.6	35.3	39.5	39.3
307365	PEXG	76	male	0	Blot 13	6	17012.9	181636	0.0936646	1.06101	14	10	39.4	36	40	38.7	39	39.9	0.37	35	31.1	31.2	40.9	36.8
307365	PEXG	76	male	1	Blot 13	7	18618.8	180944	0.102898	1.1656	14	10	40.9	37.2	41.5	40.7	39.1	42.1	0.361	37.2	32.5	33.7	43.4	39.5
554826	NTG	76	female	0	Blot 5	2	20340.4	119266	0.170547	1.48759	95	26.7	42.7	40.9	42.2	43.2	42.8	42.5	0.331	37.6	35.4	33.5	36.3	46.1
554826	NTG	76	female	1	Blot 5	3	23649	111353	0.212378	1.85247	95	23.9	40	38.2	42	38.5	38.9	40.6	0.326	37.6	38.8	33.1	35.3	44.2
800719	NTG	76	male	0	Blot 9	12	22038.3	126528	0.174177	1.64024	85	19.2	36.8	34.8	36.4	40.5	31.8	38.1	0.341	40.7	37.9	37.2	43.4	43.9
800719	NTG	76	male	1	Blot 9	13	16758.4	140333	0.119419	1.12458	85	20.9	36	34.3	34.3	36.8	35.5	37.5	0.36	39.7	37.1	36	42.1	43
475331	PEXG	75	male	0	Blot 10	3	22149	106121	0.208715	1.3321	64	26.4	40.1	38.6	34	44.6	42.5	39.3	0.354	36.9	31	35.5	38.4	41.7
475331	PEXG	75	male	1	Blot 10	4	19585.9	100675	0.194545	1.24166	64	26.6	40.9	39.3	38.5	42.5	41.1	41.5	0.342	37.7	31.5	36.9	39.3	42.2
183204	PEXG	75	female	0	Blot 12	6	13367.1	111562	0.119817	0.791856	97	20	40.2	38	36.1	41.7	40.8	42.3	0.378	40.7	39.9	37.8	39.7	45.3
183204	PEXG	75	female	1	Blot 12	7	12097.3	114401	0.105744	0.698849	97	18.6	39.8	37.4	41	41.9	36.2	40.1	0.367	41.6	42.5	36.3	42.7	44.4
607237	HTG	76	male	0	Blot 11	14	43972.7	202786	0.216844	1.59123	68	19.2	40	37.7	39.7	38.2	42.2	39.9	0.336	35.3	33.7	30.4	37.9	38.7
607237	HTG	76	male	1	Blot 11	15	43004.8	180141	0.238729	1.75183	68	21	42.6	40.2	41.3	42.9	43.3	42.8	0.352	38.7	36.3	32.4	41.2	44.1
595791	PEXG	75	female	0	Blot 16	2	20417.7	203764	0.100203	1.14239	66	15.7	42	39.1	38.1	45	41.9	43.2	0.414	38.8	33.3	41.8	38.5	41.5
595791	PEXG	75	female	1	Blot 16	3	13365.5	180335	0.0741148	0.844966	66	14.8	41.9	38.9	38.4	45.1	41.4	42.7	0.417	38.6	33.6	41.6	38.4	40.8
346571	PEXG	75	female	0	Blot 14	5	54509.4	141714	0.384643	1.42428	82	26.2	39.7	38.2	40.9	39.5	42.7	35.5	0.415	40.4	42.4	34.7	40	43.9
117066	PEXG	75	female	0	Blot 5	14	23253.6	102533	0.22679	1.97818	35	30.7	41.8	40.6	40.8	42.1	43.9	40.6	0.373	36.7	31.8	31	41.7	41.9
117066	PEXG	75	female	1	Blot 5	15	19314.5	89670.1	0.215395	1.87879	35	31.1	41.3	40.2	41.4	39.9	43.2	40.6	0.298	35.6	29	30.6	38	43.3
484654	NTG	75	female	0	Blot 1	14	22524.2	128675	0.175047	2.18825	78	8.5	36.8	33.6	38.3	37.1	34.3	37.5	0.37	39.6	37.9	34.8	41	44.3
484654	NTG	75	female	1	Blot 1	15	21465.8	147424	0.145606	1.82021	78	11.1	40	36.8	40.7	39.7	41.3	38.5	0.358	38.9	36.6	32.3	41.1	44.8
738879	NTG	87	male	0	Blot 4	14	25512.7	154567	0.165059	0.97254	89	19.7	36.7	34.8	33.5	40.4	38.9	33.9	0.352	39.2	34	38.3	41.8	42.6
738879	NTG	87	male	1	Blot 4	15	28345	170715	0.166037	0.978303	89	17.2	38.4	36	36.6	40.1	38.7	38.4	0.34	39.1	36.5	36.7	40.5	42.8
242540	PEXG	75	male	0	Blot 17	14	13596.2	95851.7	0.141846	1.34969	95	15.6	40.5	37.7	45.1	37.5	44	35.1	0.36	41.5	37.6		43.6	44.6
242540	PEXG	75	male	1	Blot 17	15	13571.7	92566.6	0.146616	1.39507	95	16.8	41.4	38.6	41.1	42.2	42.6	39.4	0.341	42.1	40.7		42.5	44.8
952480	NTG	75	male	0	Blot 14	14	42259.9	114590	0.368792	1.36559	86	26	40.6	38.9	40.8	39.1	41.1	41.2	0.331	40.6	39.7	32.5	41.4	48.4
952480	NTG	75	male	1	Blot 14	15	41057.6	117734	0.348733	1.29131	86	21.1	37.9	36.1	39.9	34.9	38.6	38.3	0.369	40.4	41.7	32.9	40.1	46.9
259595	NTG	75	male	0	Blot 10	12	15270.8	92415.4	0.165241	1.05463	94	16.1	32.6	30.7	34.4	31.5	33.3	31	0.334	40.2	38.7	39.5	41.2	41.2
259595	NTG	75	male	1	Blot 10	13	15113	93634.9	0.161404	1.03014	94	23.9	40	38.2	39	43	40.3	37.8	0.346	43	38.1	42.9	44.5	45.7
761055	HTG	75	male	0	Blot 4	2	19231.8	62464.6	0.307884	1.81407	90	32.7	42.4	41.3	40.5	42.6	43.8	42.8	0.407	40.8	40.2	32.7	44.1	45.6
761055	HTG	75	male	1	Blot 4	3	17050.2	64175.2	0.265682	1.56541	90	29.6	41.4	40.1	38.8	43.4	41.9	41.5	0.387	40.6	40.3	32.6	43	46
125547	NTG	75	female	0	Blot 13	12	32007.5	233493	0.137081	1.55282	94	18.4	37	34.9	35.6	37.4	38.5	36.5	0.363	38.8	32.3	41.2	36.7	43.6
125547	NTG	75	female	1	Blot 13	13	35073.4	279934	0.125292	1.41927	94	20.3	38.2	36.2	38.6	40	41.2	33	0.38	38.5	31.1	42.6	35.6	43.2
985797	Control	74	male	0	Blot 17	8	20561.9	126309	0.16279	1.54898	100	24	42.6	40.5	43	42.1	42.9	42.4	0.468	45.7	46.3	44		44.8
985797	Control	74	male	1	Blot 17	9	20014.8	119550	0.167418	1.59301	100	23	43.5	41.2	44.8	42.2	44.6	42.5	0.459	46.6	46.8	45.9		45.2
951027	Control	74	female	0	Blot 5	6	18447.8	94151.9	0.195936	1.70905	99	27	40.2	38.7	33.5	43.4	42.2	42.1	0.377	44.2	42.1	45.1	42.4	47.3
951027	Control	74	female	1	Blot 5	7	17448.5	90957.8	0.191831	1.67325	99	29.7	41.9	40.5	40.9	42	42.4	42.4	0.44	45.7	44.2	45.3	43.1	50.1
969167	Control	74	female	0	Blot 10	14	16918.8	91936	0.184028	1.17454	100	16.5	42	39.2	42.8	39.5	42.9	42.9	0.403	42.6	45.7	41.3	42.2	41.3
969167	Control	74	female	1	Blot 10	15	15184.7	90209.2	0.168327	1.07433	100	14.5	43.7	40.4	43.9	43.4	44.5	43	0.423	43.4	44.7	43.2	43.1	42.6
685285	Control	74	female	0	Blot 14	3	50655.1	143443	0.353138	1.30762	100	24.7	42	40	42.5	43.5	38.9	43.2	0.461	44.8	45.3	44.9	45	44.2
685285	Control	74	female	1	Blot 14	4	54191.4	133148	0.407002	1.50707	100	26.7	43.3	41.4	42.5	44.5	44.4	41.9	0.466	46	47	47.1	46	44
668896	NTG	86	female	0	Blot 1	16	20482	135386	0.151286	1.89121	72	13.8	39.8	36.9	37.8	38.3	40.2	42.7	0.325	40.9	38.1	39.8	43.8	42.1
668896	NTG	86	female	1	Blot 1	17	15649.2	171379	0.0913131	1.1415	72	17	41.5	38.8	42.4	38	44.4	41.3	0.35	40.4	37.3	40.9	40.5	42.6
268278	Control	74	male	0	Blot 11	6	35531.5	133099	0.266956	1.95896	99	20.3	39.9	37.7	39	40.4	40.1	39.9	0.422	44	44.2	38.8	43.9	48.6
268278	Control	74	male	1	Blot 11	7	38733.8	145213	0.266737	1.95736	99	26	41.6	39.8	41.1	40.7	44.4	40.2	0.392	46.2	43.5	42.7	46.9	50.9
208909	Control	74	female	0	Blot 11	16	53815.6	191302	0.281312	2.06431	98	11.3	40.5	37.2	40.7	40.5	41.6	39.1	0.407	46.7	45.9	47.5	47.1	46.4
208909	Control	74	female	1	Blot 11	17	54852.9	241266	0.227355	1.66836	98	10.5	43.3	39.5	42.4	44.5	43.1	43.2	0.448	47.4	45.2	48.7	48.2	47.3
546100	Control	74	female	0	Blot 16	6	18846.2	108350	0.173937	1.98302	98	15.1	45	41.5	46	45.2	45.1	43.5	0.427	42.1	42.2	42.2	39.3	44.7
546100	Control	74	female	1	Blot 16	7	19665.7	132782	0.148105	1.68851	98	14.2	44	40.5	44.9	44.7	44.3	41.7	0.415	44.5	42.6	44.8	41.7	49
783007	Control	74	male	0	Blot 16	4	18416.2	154097	0.11951	1.36251	99	16.3	40.2	37.5	42	39	35.3	44.3	0.402	43.5	44.5	41.3	43.1	45
783007	Control	74	male	1	Blot 16	5	15804	132918	0.1189	1.35556	99	17.3	41.6	38.9	38	42.8	45.6	40	0.386	44.1	44.4	41.8	44.3	45.8
994513	HTG	74	male	0	Blot 10	10	16841.7	114586	0.146979	0.938075	84	14.9	37.7	35.1	35.9	37.9	40.8	36.3	0.328	38.1	36	38.4	37.6	40.4
994513	HTG	74	male	1	Blot 10	11	14322.4	116615	0.122818	0.783872	84	13.9	37.6	34.9	36.1	38.2	38.4	37.8	0.347	39.6	35.8	40.4	38.7	43.9
747732	PEXG	74	female	0	Blot 8	4	9975.71	94272.2	0.105818	1.0596	75								0.314	37.7	34.9	33.7	37.7	44
747732	PEXG	74	female	1	Blot 8	5	7829.17	110248	0.0710141	0.711092	75	22.8	41.5	39.4	41.6	42.7	40.9	40.9	0.341	37	34.8	34.1	37.3	41.3
517171	PEXG	74	female	0	Blot 11	4	29016.3	165243	0.175597	1.28856	88	17.1	36.3	34.2	38.3	35.2	36.6	35.2	0.366	37.6	33.5	33.6	40.5	41.8
517171	PEXG	74	female	1	Blot 11	5	20400.3	153886	0.132568	0.972804	88	20.3	36.7	34.9	35.9	37.8	38	35.3	0.362	36.1	32	32.6	38.6	40.2
332707	NTG	74	male	0	Blot 16	12	20827.5	176928	0.117717	1.34206	40	13.6	33.8	31.6	32.4	32.7	38	32.1	0.311	37	32.1	31.8	41.9	41.6
332707	NTG	74	male	1	Blot 16	13	24834.2	208354	0.119192	1.35888	40	16.3	34.1	32.1	33.6	32.6	34.6	35.3	0.3	36.6	32	32.7	39.9	41.4
583422	PEXG	73	male	0	Blot 15	4	18304.9	114769	0.159494	1.86054	83	12.2	37.5	34.6	37.8	38.9	34.5	38.8	0.307	37.3	33	35.4	41.3	39.4
583422	PEXG	73	male	1	Blot 15	5	13458.4	108591	0.123937	1.44575	83	14.9	39.2	36.4	38.7	36.7	40.5	40.6	0.319	36.2	34.9	34.4	37.7	37.6
339728	HTG	74	male	0	Blot 7	8	13252.4	123473	0.10733	1.27174	88	12.2	41.8	38.5	41.9	42.3	39.9	43	0.361	40.8	33.9	38.6	47.8	42.5
339728	HTG	74	male	1	Blot 7	9	9992.29	133617	0.0747832	0.886092	88	13.1	41.9	38.6	41.4	42.1	41.3	42.6	0.37	39.7	33.4	37.7	45.4	41.5
440701	HTG	85	male	0	Blot 6	12	22833.3	104607	0.218276	1.64322	87	23	39.2	37.3	39.3	39.5	40.4	37.5	0.357	39.1	38.6	38.3	37.5	42
440701	HTG	85	male	1	Blot 6	13	24955.8	95525	0.261248	1.96673	87	23.5	38.2	36.6	38	36.9	40.9	36.9	0.364	37.4	37	36.3	35.4	40.8
994324	PEXG	73	female	0	Blot 9	10	21648.7	162092	0.133559	1.25773	68	11.9	37.6	34.8	34.1	37.5	37.5	41.3	0.261	33.9	29.4	32.4	35.3	38.9
994324	PEXG	73	female	1	Blot 9	11	16991.5	156940	0.108267	1.01956	68	11.7	37.3	34.5	36.1	37	39	37.3	0.275	34.1	30.5	31.4	36	39.3
53241	NTG	73	male	0	Blot 15	2	25579.1	199078	0.128488	1.49885	25	27.9	38.7	37.5	36.8	41	37.5	39.4	0.305	34.1	31.2	30.1	36.4	38.1
53241	NTG	73	male	1	Blot 15	3	17219.2	137598	0.125141	1.45981	25	30.9	39.8	38.8	40.5	37.1	38.3	43.3	0.305	35.6	28.7	32.5	39.1	41.5
497690	PEXG	73	male	0	Blot 15	10	32644.1	194801	0.167577	1.95483	84	27	39.8	38.4	40.2	40.5	42.8	35.8	0.426	43.7	39.8	41.6	45.4	47.7
497690	PEXG	73	male	1	Blot 15	11	30516.5	180957	0.16864	1.96723	84	24.3	38.5	36.9	36.7	37.2	39.8	40.5	0.412	43.8	39.9	42.3	44.4	48.4
990324	HTG	73	male	0	Blot 7	16	10385.7	109962	0.0944479	1.1191	94	10.2	38.7	35.5	38.6	38.2	39.1	38.7	0.38	40	35	38.2	42.4	43.5
990324	HTG	73	male	1	Blot 7	17	10073.3	143304	0.0702934	0.832893	94	8.6	35.2	32.2	36.6	33.5	34.3	36.5	0.365	38.5	37.9	34.1	38.9	42.4
469269	PEXG	72	male	1	Blot 10	7	15602.3	86913.4	0.179516	1.14574	57	26	41.5	39.8	41.7	39.6	44.2	40.5	0.378	38.9	40.6	31.3	41.4	41.6
303632	HTG	73	female	0	Blot 7	14	11179.9	135796	0.082329	0.9755	90	18.1	41.7	39	42.6	42	43.2	38.9	0.348	43.1	38.4	43.5	42.6	47.5
303632	HTG	73	female	1	Blot 7	15	12556.5	100507	0.124932	1.48029	90	19.1	41.8	39.2	41.5	43.8	38.7	42.9	0.362	43.8	37.8	45.1	42.6	50.2
895750	HTG	73	male	0	Blot 5	4	12767.1	83811	0.152332	1.32872	75	26.2	35.9	34.8	38.2	33.3	36.4	35.5	0.35	41.1	41	37.2	41.1	45.7
895750	HTG	73	male	1	Blot 5	5	16740.6	69478.3	0.240947	2.10167	75	29.1	38.9	37.8	40.2	37.5	37.3	40.8	0.336	42.2	41.7	37.4	43	47
368917	HTG	73	male	0	Blot 6	2	17117.6	123718	0.13836	1.0416	69	16.9	33.6	31.7	37.1	27.7	36.6	32.9	0.324	37.3	34.7	33.3	39.6	41.6
368917	HTG	73	male	1	Blot 6	3	24815.7	104014	0.23858	1.79608	69	22.9	39.4	37.6	38.3	38.1	44.1	37.2	0.307	38	36.2	33.7	40.4	41.3
452322	HTG	73	female	0	Blot 5	16	4486.8	75783.3	0.0592056	0.516422	64	25.8	40	38.4	40.6	38.8	41.9	38.6	0.373	38.7	39	34.6	39.8	41.3
452322	HTG	73	female	1	Blot 5	17	4372.96	78547.3	0.0556729	0.485608	64	26.1	41.2	39.5	41.4	40.5	44.1	38.6	0.368	39.1	37.9	36.1	40.1	42
883281	PEXG	85	female	0	Blot 1	10	21864.8	183061	0.11944	1.49311	97								0.353	43.9	42.3	41.7	44.6	46.8
883281	PEXG	85	female	1	Blot 1	11	18956.9	166649	0.113753	1.42202	97								0.327	44.8	43.3	43.1	45.7	47.1
407619	PEXG	72	female	0	Blot 13	4	25924.6	219352	0.118187	1.33879	88	10.5	40.5	37.1	40.8	39	45.5	36.5	0.324	42.3	39.6	38.8	45.6	44.8
407619	PEXG	72	female	1	Blot 13	5	22026.2	217051	0.10148	1.14953	88	12.6	40.4	37.3	40.6	39.8	43	38.1	0.323	40.1	38.4	36.9	43.2	41.6
43042	HTG	73	female	0	Blot 13	10	35512	223519	0.158877	1.79971	68	31	42.5	41.2	42.3	42.1	42.5	43.3	0.357	34.6	32.1	29.7	33.3	41.8
43042	HTG	73	female	1	Blot 13	11	30379.5	234192	0.129721	1.46944	68	30.9	41.5	40.3	42.9	39.2	41.3	42.5	0.368	35	34.5	28.9	34	41.4
356479	PEXG	72	male	0	Blot 6	14	21985	90944.4	0.241742	1.81988	61	16.7	40.9	38.2	40.6	42.3	40.6	40.3	0.363	36.9	37	32.5	34.7	43
356479	PEXG	72	male	1	Blot 6	15	22919	94002.7	0.243812	1.83546	61	18.4	40.1	37.6	40.3	38.6	41.9	39.3	0.344	37.9	38.3	33.4	36.3	43.4
134058	Control	72	female	0	Blot 1	4	20737.8	143219	0.144797	1.8101	100	29.6	40.6	39.3	42.2	38	40.8	41.5	0.44	44.7	44.3	45.8	42.7	46.3
134058	Control	72	female	1	Blot 1	5	16893.8	136865	0.123434	1.54304	100	28.5	40.5	39.2	35.3	43.3	43.2	40.1	0.439	47.4	46.8	47.6	45.5	49.7
684185	NTG	72	male	0	Blot 2	15	16137.2	95390.1	0.16917	1.57167	81	12.9	38.4	35.5	39.1	33.2	39.2	41.8	0.354	40.7	42.5	34.6	43.5	42
915038	Control	72	male	0	Blot 12	12	11698.5	84299	0.138774	0.917137	100	24.9	44.4	42.2	44	44.1	45.2	44.2	0.439	48.1	47.2	47.1	47	51
915038	Control	72	male	1	Blot 12	13	11521.7	79426.2	0.145062	0.958694	100	24.1	44.4	42.1	42.1	45.7	45.4	44.4	0.463	46.4	46.5	45.3	44.4	49.2
193627	Control	72	male	0	Blot 16	8	15546.7	168683	0.0921654	1.05076	99	32	41	40	41.8	40.3	41.1	40.7	0.424	43	43.7	44.4	41.7	42.3
193627	Control	72	male	1	Blot 16	9	15773.7	169723	0.092938	1.05956	99	34.1	41.8	40.9	42	41.6	42.2	41.3	0.456	45	44.5	46.5	44.5	44.5
230361	Control	72	male	0	Blot 9	2	20852.5	197433	0.105618	0.994617	99	24	42.9	40.8	44.2	39.5	43.1	44.8	0.414	43.6	43.2	42.2	42.7	46.2
230361	Control	72	male	1	Blot 9	3	33498.3	166975	0.200618	1.88923	99	21.7	42.6	40.2	42.8	43.1	42.1	42.2	0.431	42.5	43.2	42.1	40.8	44
402313	PEXG	72	male	0	Blot 17	12	19596.9	105242	0.186208	1.7718	74	23.1	41.3	39.3	39.9	41.2	42.2	41.9	0.397	35.8	32.3	34	32.6	45.9
402313	PEXG	72	male	1	Blot 17	13	16357	86832.3	0.188375	1.79242	74	19.2	40.9	38.5	41	39.2	41.5	42	0.379	35.5	33.5	33.5	32.6	43.6
933656	NTG	84	female	0	Blot 8	6	15503.8	122840	0.126211	1.2638	89	20	42.1	39.6	43.4	41.5	43.7	39.7	0.385	38.9	39.7	32.9	40	42.4
933656	NTG	84	female	1	Blot 8	7	13661.6	101863	0.134116	1.34296	89	19.3	41.7	39.2	41.7	41.2	43	41	0.374	40.3	41.8	33	41.9	44.2
188942	Control	72	male	0	Blot 16	16	28602.1	186752	0.153156	1.74609	99	27	41.1	39.6	42.7	39.8	41.9	40.2	0.392	42.6	39.9	43.8	41.8	45.3
188942	Control	72	male	1	Blot 16	17	26379.6	160491	0.164368	1.87392	99	26.2	40.9	39.3	38.8	42.5	41	41.3	0.424	42.6	42.7	44.3	40.3	43.2
533614	Control	72	female	0	Blot 9	6	25343	179698	0.141031	1.3281	98	16	41.5	38.6	43.1	40.8	42.1	40	0.473	44.8	45.4	46.5	42.2	45.2
533614	Control	72	female	1	Blot 9	7	23602.1	180053	0.131085	1.23443	98	18	43.7	40.8	45	42.7	43.4	43.6	0.455	46.4	46.5	46.8	44.2	48.3
171704	Control	72	female	0	Blot 8	12	18121.1	89934.6	0.201492	2.01762	98	22.2	39.5	37.5	37.9	39.1	43	38	0.466	44.3	44.3	46.5	41.4	45
171704	Control	72	female	1	Blot 8	13	15319.5	89898.4	0.170409	1.70637	98	22.7	40.8	38.7	46.1	34.5	36.9	46.6	0.477	46.6	46.1	47.2	44.5	48.4
226318	Control	72	male	0	Blot 13	2	45109.6	255523	0.176539	1.99978	98	25.6	43.1	41.2	42.8	42.4	43.6	43.8	0.441	44.6	42.9	45.9	43.9	45.6
226318	Control	72	male	1	Blot 13	3	34698.1	222822	0.155721	1.76397	98	26.5	43.9	41.9	44.6	43.3	43.2	44.5	0.419	44.7	43.2	46.3	43.9	45.4
227183	Control	72	female	0	Blot 9	4	27834.9	173418	0.160508	1.51151	100	17.6	43.7	40.7	42.5	44.6	44.6	43	0.423	46	44.3	47.1	45.3	47.1
227183	Control	72	female	1	Blot 9	5	26750.6	176943	0.151182	1.42369	100	16.3	42.7	39.7	43.2	43	44.7	39.8	0.445	45	45.4	45.6	43.6	45.6
707016	HTG	72	female	0	Blot 3	4	23098	152162	0.151799	1.34873	91	19.4	41.2	38.7	41.5	39.7	40.7	42.6	0.419	38.9	37.9	34.2	38.7	43.8
707016	HTG	72	female	1	Blot 3	5	22342	171318	0.130413	1.15871	91	26.4	43.6	41.7	43.9	43.1	43.2	44.4	0.394	40.7	38.7	37	39	47.4
233911	PEXG	71	male	0	Blot 15	6	17940.1	133969	0.133913	1.56213	91	21.1	39.8	37.7	37.4	37.9	42.5	41.4	0.347	41.8	34.5	43.5	44.6	44.5
233911	PEXG	71	male	1	Blot 15	7	21741.6	179573	0.121074	1.41236	91	25.2	40.9	39.1	42.2	43.1	35.6	42.9	0.342	40.4	35.4	41.6	42.3	42.3
331513	HTG	72	female	0	Blot 6	10	21376.7	119508	0.178872	1.34658	95	22.5	38.3	36.5	39.6	34.4	40.9	38	0.382	38.8	33.4	41	36.6	44.8
331513	HTG	72	female	1	Blot 6	11	21076.9	126812	0.166206	1.25123	95	27	42	40.3	43	41.2	40.2	43.5	0.379	41.2	34.5	43.3	40.1	47.2
298861	NTG	71	female	0	Blot 11	8	20732.8	238741	0.0868421	0.63726	86	16.6	41.6	38.8	41	41.7	41.8	41.9	0.404	44.4	45.7	41.5	39.5	50.8
298861	NTG	71	female	1	Blot 11	9	24463	139893	0.174869	1.28321	86	15.5	41.8	38.8	41.4	42.4	41.7	41.4	0.4	43	45.6	40.6	36.1	49.8
72347	Reference				Blot 1	Left	13745.6	165950	0.0828294	1.03544
72347	Reference				Blot 2	Center	8960.74	105317	0.0850836	0.790464
72347	Reference				Blot 12	Right	8819.06	49804.1	0.177075	1.17026
72347	Reference				Blot 3	Center	21120.5	195292	0.108148	0.960893
72347	Reference				Blot 5	Right	9900.31	70993.4	0.139454	1.21639
72347	Reference				Blot 6	Left	11743.7	102041	0.115088	0.866403
72347	Reference				Blot 8	Center	10066.6	122565	0.0821327	0.822427
72347	Reference				Blot 1	Center	11696.1	151754	0.0770723	0.963476
72347	Reference				Blot 10	Right	14187	84786.4	0.167326	1.06794
72347	Reference				Blot 11	Left	41483.9	319714	0.129753	0.952148
72347	Reference				Blot 3	Right	15359.9	142246	0.107981	0.959413
72347	Reference				Blot 4	Left	14125.9	69468.5	0.203342	1.19811
72347	Reference				Blot 6	Center	13444.1	95681.9	0.140509	1.05778
72347	Reference				Blot 16	Left	14147.3	193172	0.0732366	0.834954
72347	Reference				Blot 8	Left	7522.64	82257.5	0.0914523	0.915748
72347	Reference				Blot 8	Right	8272.47	65647.3	0.126014	1.26183
72347	Reference				Blot 1	Right	13744.9	171639	0.0800804	1.00108
72347	Reference				Blot 2	Left	8932.01	86792.7	0.102912	0.956098
72347	Reference				Blot 4	Center	10722.1	87147.5	0.123034	0.724922
72347	Reference				Blot 13	Right	18638.6	266361	0.0699752	0.79266
72347	Reference				Blot 11	Center	26294.3	210228	0.125075	0.917822
72347	Reference				Blot 6	Right	11998.5	83960.8	0.142906	1.07582
72347	Reference				Blot 7	Left	9979.09	125160	0.0797303	0.94471
72347	Reference				Blot 9	Center	16200.6	159811	0.101373	0.954642
72347	Reference				Blot 11	Right	34911.4	226706	0.153994	1.13003
72347	Reference				Blot 12	Left	8730.27	52791.4	0.165373	1.09293
72347	Reference				Blot 7	Center	10431.9	117894	0.0884851	1.04844
72347	Reference				Blot 5	Left	13095.4	131987	0.0992172	0.865423
72347	Reference				Blot 16	Right	14317.5	126778	0.112933	1.28753
72347	Reference				Blot 17	Left	13356.6	168608	0.0792166	0.753759
72347	Reference				Blot 14	Right	37633.2	136611	0.275477	1.02005
72347	Reference				Blot 9	Right	15456.4	121279	0.127444	1.20015
72347	Reference				Blot 2	Right	9619.06	71296.1	0.134917	1.25344
72347	Reference				Blot 3	Left	20116.7	165544	0.121519	1.07969
72347	Reference				Blot 5	Center	12499.2	118739	0.105266	0.918188
72347	Reference				Blot 15	Left	14581.7	183128	0.079626	0.928859
72347	Reference				Blot 13	Center	19965.2	217052	0.0919836	1.04197
72347	Reference				Blot 7	Right	9945.23	117038	0.0849745	1.00685
72347	Reference				Blot 13	Left	36562.7	355398	0.102878	1.16537
72347	Reference				Blot 15	Center	14496.2	162273	0.0893322	1.04208
72347	Reference				Blot 4	Right	10737.9	58746.7	0.182783	1.07697
72347	Reference				Blot 14	Center	33494.5	122999	0.272315	1.00834
72347	Reference				Blot 14	Left	33623.8	128143	0.262392	0.971602
72347	Reference				Blot 12	Center	8646.27	77553.5	0.111488	0.736808
72347	Reference				Blot 16	Center	13085.6	170008	0.0769702	0.877519
72347	Reference				Blot 17	Right	12808.1	98794.6	0.129643	1.23358
72347	Reference				Blot 17	Center	10220.8	96036.4	0.106426	1.01266
72347	Reference				Blot 15	Right	15967.2	181002	0.0882154	1.02906
72347	Reference				Blot 9	Left	17274.1	192464	0.0897523	0.845204
72347	Reference				Blot 10	Center	12722.6	87780.8	0.144937	0.925039
72347	Reference				Blot 10	Left	16465.5	104356	0.157781	1.00702
